# Supplementary material for: Sex-Related Differences in the Immune System Drive Differential Responses to Anti-PD-1 Immunotherapy
Source: Biomolecules. 2024 Nov 27;14(12):1513. doi: 10.3390/biom14121513 (PMC11673333; doi:10.3390/biom14121513)
Supplement: Supplementary file 1 [file biomolecules-14-01513-s001.zip]

Archive with 1 entries (1 files):
- biomolecules-3243099-supplementary.pdf
